# Supplementary material for: Combined Toxicity of Multi-Walled Carbon Nanotubes and Cu2+ on the Growth of Ryegrass: Effect of Surface Modification, Dose, and Exposure Time Pattern
Source: Nanomaterials (Basel). 2024 Oct 30;14(21):1746. doi: 10.3390/nano14211746 (PMC11547606; doi:10.3390/nano14211746)
Supplement: Supplementary file 1 [file nanomaterials-14-01746-s001.zip]

Archive with 1 entries (1 files):
- nanomaterials-3203480-supplementary.pdf
